# Supplementary material for: Physiological responses, yield and medicinal substance (andrographolide, AP1) accumulation of Andrographis paniculata (Burm. f) in response to plant density under controlled environmental conditions
Source: PLoS One. 2022 Aug 4;17(8):e0272520. doi: 10.1371/journal.pone.0272520 (PMC9352076; doi:10.1371/journal.pone.0272520)
Supplement: S1 Table — (XLSX) [file pone.0272520.s003.xlsx]

## Sheet: EC pH
Date	ECMes_A	pHMes_A	ECMes_B	pHMes_B
	mS/cm		mS/cm			Electrical Conductivity (EC) and pH of Andrographis paniculata (Burm. F.)
2021-01-18	-	-	0.958	7.81			30 (DAT)		60 (DAT)		90 (DAT)
2021-01-19	-	-	1.453	7.694			EC (mS/cm)	pH	EC (mS/cm)	pH	EC (mS/cm)	pH
2021-01-20	-	-	1.459	7.524		Average	1.47152	5.64336	1.46438	5.49173	1.46974	5.6581
2021-01-21	-	-	1.452	7.055		Max.	1.507	7.91	1.507	7.91	1.595	7.91
2021-01-22	-	-	1.469	6.503		Min.	1.168	4.7	1.168	4.693	1.168	4.585
2021-01-23	-	-	1.47	6.143		Stde	0.0434871	0.869781	0.0480582	0.760634	0.0470966	0.857029
2021-01-24	-	-	1.47	6.084
2021-01-25	-	-	1.47	6.198
2021-01-26	-	-	1.47	6.304
2021-01-27	-	-	1.47	6.397
2021-01-28	-	-	1.47	6.48
2021-01-29	-	-	1.47	6.556
2021-01-30	-	-	1.47	6.624
2021-01-31	-	-	1.47	6.694
2021-02-01	-	-	1.582	6.676
2021-02-02	-	-	1.787	6.386
2021-02-03	-	-	1.79	6.108
2021-02-04	-	-	1.79	5.773
2021-02-05	-	-	1.79	5.591
2021-02-06	-	-	1.79	5.509
2021-02-07	-	-	1.79	5.633
2021-02-08	0.924	8.058	1.787	5.869
2021-02-09	0.944	8.104	1.78	6.041
2021-02-10	0.972	8.12	1.772	6.178
2021-02-11	1.005	8.145	1.767	6.311
2021-02-12	1.018	8.122	1.756	6.407
2021-02-13	1.032	8.15	1.767	6.44
2021-02-14	1.045	8.174	1.76	6.493
2021-02-15	1.056	8.081	1.778	6.46
2021-02-16	1.07	8.16	1.762	6.567
2021-02-17	0.833	8.102	1.759	6.609
2021-02-18	0.907	8.04	1.77	6.59
2021-02-19	0.968	7.988	1.761	6.586
2021-02-20	0.99	8.053	1.763	6.566
2021-02-21	0.99	8.06	1.76	6.536
2021-02-22	1.168	7.91	1.761	6.488
2021-02-23	1.499	7.857	1.734	6.489
2021-02-24	1.496	7.738	1.693	6.528
2021-02-25	1.507	7.499	1.648	6.561
2021-02-26	1.49	6.932	1.599	6.611
2021-02-27	1.49	6.525	1.547	6.647
2021-02-28	1.487	6.597	1.493	6.688
2021-03-01	1.482	6.655	1.46	6.678
2021-03-02	1.481	6.699	1.459	6.512
2021-03-03	1.48	6.737	1.461	6.322
2021-03-04	1.48	6.764	1.459	6.248
2021-03-05	1.48	6.786	1.539	5.862
2021-03-06	1.48	6.814	1.572	5.716
2021-03-07	1.48	6.842	1.528	5.527
2021-03-08	1.465	5.854	1.512	5.704
2021-03-09	1.499	5.425	1.478	5.637
2021-03-10	1.5	5.165	1.461	5.758
2021-03-11	1.501	5.228	1.459	5.823
2021-03-12	1.5	5.303	1.461	5.695
2021-03-13	1.5	5.333	1.507	5.826
2021-03-14
2021-03-15	1.45	5.113	1.453	5.342
2021-03-16	1.45	5.065	1.478	5.148
2021-03-17	1.454	4.953	1.467	5.097
2021-03-18	1.46	4.885	1.463	5.373
2021-03-19	1.464	4.815	1.464	5.579
2021-03-20	1.469	4.764	1.46	5.629
2021-03-21	1.47	4.7	1.467	5.549
2021-03-22	1.485	4.763	1.468	5.522
2021-03-23	1.487	4.814	1.464	5.673
2021-03-24	1.475	4.825	1.465	5.678
2021-03-25	1.458	4.89	1.463	5.741
2021-03-26	1.485	5.056	1.464	5.856
2021-03-27	1.469	5.274	1.462	5.146
2021-03-28	1.462	5.395	1.461	5.4
2021-03-29	1.487	5.24	1.458	5.639
2021-03-30	1.466	5.403	1.462	5.74
2021-03-31	1.473	5.448	1.462	5.77
2021-04-01	1.459	5.323	1.455	5.213
2021-04-02	1.484	5.239	1.456	5.666
2021-04-03	1.458	5.413	1.459	5.75
2021-04-04	1.46	5.445	1.46	5.401
2021-04-05	1.465	5.327	1.481	5.541
2021-04-06	1.475	5.426	1.496	5.106
2021-04-07	1.488	5.243	1.489	5.698
2021-04-08	1.478	5.165	1.484	5.828
2021-04-09	1.475	4.937	1.472	6.117
2021-04-10	1.471	4.766	1.464	6.133
2021-04-11	1.474	4.924	1.468	6.236
2021-04-12	1.475	5.122	1.461	6.258
2021-04-13	1.475	5.279	1.459	6.349
2021-04-14	1.474	5.374	1.466	6.448
2021-04-15	1.472	5.408	1.469	6.519
2021-04-16	1.469	5.398	1.456	6.655
2021-04-17	1.475	5.402	1.46	6.764
2021-04-18	1.477	5.369	1.459	6.838
2021-04-19	1.472	5.402	1.469	6.214
2021-04-20	1.466	5.344	1.46	5.369
2021-04-21	1.469	5.193	1.477	5.35
2021-04-22	1.468	5.24	1.456	5.525
2021-04-23	1.467	5.257	1.467	5.637
2021-04-24	1.467	5.153	1.464	5.816
2021-04-25	1.476	4.947	1.463	5.928
2021-04-26	1.469	4.885	1.46	5.679
2021-04-27	1.47	4.908	1.462	5.857
2021-04-28	1.472	5.019	1.469	5.906
2021-04-29	1.479	5.254	1.464	5.687
2021-04-30	1.469	5.315	1.46	5.379
2021-05-01	1.466	5.192	1.467	5.485
2021-05-02	1.476	5.015	1.457	5.516
2021-05-03	1.471	4.901	1.463	5.507
2021-05-04	1.467	4.92	1.458	5.551
2021-05-05	1.475	4.941	1.46	5.562
2021-05-06	1.466	5.032	1.46	5.648
2021-05-07	1.471	5.094	1.454	5.677
2021-05-08	1.463	5.113	1.459	5.691
2021-05-09	1.407	5.33	1.457	5.717
2021-05-10	1.344	5.548	1.455	5.764
2021-05-11	1.283	5.73	1.457	5.785
2021-05-12	1.283	5.855	1.46	5.88
2021-05-13	1.472	4.973	0.991	6.691
2021-05-14	1.468	4.693	0.38	7.5
2021-05-15	1.466	4.893	-	-
2021-05-16	1.477	5.867	-	-
2021-05-17	1.476	5.665	-	-
2021-05-18	1.463	5.775	-	-
2021-05-19	1.458	6.024	-	-
2021-05-20	1.49	6.244	-	-
2021-05-21	1.488	6.299	-	-
2021-05-22	1.486	6.33	-	-
2021-05-23	1.562	6.367	-	-
2021-05-24	1.595	6.421	-	-
2021-05-25	1.573	6.583	-	-
2021-05-26	1.549	6.816	-	-
2021-05-27	1.53	6.959	-	-
2021-05-28	1.508	7.054	-	-
2021-05-29	1.491	7.139	-	-
2021-05-30	1.474	7.204	-	-
2021-05-31	1.456	7.26	-	-
2021-06-01	1.474	7.164	-	-
2021-06-02	1.464	7.197	-	-
2021-06-03	1.45	7.194	-	-
2021-06-04	1.458	6.963	-	-
2021-06-05	1.457	6.721	-	-
2021-06-06			-	-
2021-06-07	1.44	4.979	-	-
2021-06-08	1.463	5.107	-	-
2021-06-09	1.474	4.755	-	-
2021-06-10	1.468	4.585	-	-
2021-06-11	1.465	4.635	-	-
2021-06-12	1.466	4.785	-	-
2021-06-13	1.462	5.003	-	-
2021-06-14	1.469	5.181	-	-

## Sheet: Air temperature
	Air Temp
Date	inAirTemp_1	inAirTemp_2	inAirTemp_3	inAirTemp_4	avg. air temp		InAirTemp (333)
	1st sensor	2nd sensor	3rd sensor	4th sensor	oC			30 (DAT)	60 (DAT)	90 (DAT)
2021-02-21	25.416	25.183	26.136	26.227	25.7405		Average	25.4309	25.3301	25.1735
2021-02-22	25.501	25.22	26.073	26.169	25.7408		Max.	25.841	27.7505	27.7505
2021-02-23	25.605	25.322	26.072	26.154	25.7882		Min.	23.648	22.0813	21.5575
2021-02-24	25.585	25.309	26.028	26.148	25.7675		Stde	0.482629	0.662157	0.777695
2021-02-25	25.568	25.284	25.985	26.102	25.7348
2021-02-26	25.57	25.298	25.904	26.071	25.7107
2021-02-27	25.581	25.266	25.999	26.103	25.7372
2021-02-28	25.529	25.2	25.875	25.992	25.649
2021-03-01	25.602	25.181	25.915	26.009	25.6768
2021-03-02	25.648	25.179	25.906	25.953	25.6715
2021-03-03	25.548	25.051	25.784	25.735	25.5295
2021-03-04	25.676	25.111	25.966	25.763	25.629
2021-03-05	25.702	25.109	25.99	25.635	25.609
2021-03-06	25.703	25.106	26.01	25.473	25.573
2021-03-07	25.725	25.067	26.046	25.314	25.538
2021-03-08	25.647	24.927	26.009	25.053	25.409
2021-03-09	25.66	24.984	26.188	24.993	25.4563
2021-03-10	25.672	24.973	26.133	24.931	25.4272
2021-03-11	25.658	24.968	26.147	24.91	25.4207
2021-03-12	25.592	24.942	26.037	25.381	25.488
2021-03-13	25.609	24.941	26.106	25.377	25.5083
2021-03-14	24.81	23.513	23.566	22.983	23.718
2021-03-15	24.102	23.213	24.736	24.444	24.1238
2021-03-16	24.277	23.438	25.008	24.565	24.322
2021-03-17	25.47	24.947	26.442	25.953	25.703
2021-03-18	25.561	25.069	26.526	26.189	25.8362
2021-03-19	25.533	25.03	26.475	26.127	25.7913
2021-03-20	25.583	25.094	26.475	26.125	25.8193
2021-03-21	25.526	25.043	26.415	26.079	25.7658
2021-03-22	25.411	24.813	26.199	25.844	25.5667
2021-03-23	25.598	24.984	26.396	26.038	25.754
2021-03-24	25.64	25.033	26.444	26.149	25.8165
2021-03-25	25.658	25.071	26.456	26.179	25.841
2021-03-26	25.651	25.025	26.389	26.146	25.8027
2021-03-27	25.656	25.022	26.383	26.161	25.8055
2021-03-28	25.598	24.954	26.336	26.15	25.7595
2021-03-29	25.55	24.93	26.284	26.089	25.7133
2021-03-30	25.585	25	26.313	26.15	25.762
2021-03-31	25.523	24.924	26.213	26.014	25.6685
2021-04-01	25.503	24.905	26.087	25.901	25.599
2021-04-02	25.381	24.637	25.934	25.69	25.4105
2021-04-03	25.393	24.776	25.988	25.903	25.515
2021-04-04	25.286	24.605	25.781	25.778	25.3625
2021-04-05	25.381	24.7	25.924	25.904	25.4772
2021-04-06	25.451	24.727	25.944	26.015	25.5343
2021-04-07	25.439	24.78	25.954	26.025	25.5495
2021-04-08	23.46	22.688	24.526	23.918	23.648
2021-04-09	23.687	22.889	24.338	24.047	23.7402
2021-04-10	24.905	24.19	25.663	25.687	25.1112
2021-04-11	24.981	24.326	25.801	25.82	25.232
2021-04-12	24.937	24.313	25.798	25.861	25.2273
2021-04-13	24.888	24.239	25.768	25.705	25.15
2021-04-14	24.895	24.282	25.786	25.66	25.1557
2021-04-15	24.886	24.187	25.766	25.563	25.1005
2021-04-16	25.008	24.177	26.011	25.714	25.2275
2021-04-17	25.017	24.179	25.994	25.985	25.2937
2021-04-18	24.958	24.075	25.878	26.07	25.2452
2021-04-19	24.421	23.432	25.299	25.388	24.635
2021-04-20	24.29	23.25	25.013	25.189	24.4355
2021-04-21	25.556	24.425	26.104	26.338	25.6058
2021-04-22	25.49	24.411	26.054	26.363	25.5795
2021-04-23	25.46	24.395	26.123	26.452	25.6075
2021-04-24	33.829	24.435	26.221	26.517	27.7505
2021-04-25	25.154	24.299	26.155	26.426	25.5085
2021-04-26	25.19	24.348	26.235	26.501	25.5685
2021-04-27	25.219	24.41	26.33	26.53	25.6223
2021-04-28	24.919	24.25	26.176	26.343	25.422
2021-04-29	24.591	24.106	26.013	26.153	25.2157
2021-04-30	24.815	24.11	26.211	26.165	25.3252
2021-05-01	24.963	24.266	26.437	26.405	25.5177
2021-05-02	24.964	24.182	26.344	26.31	25.45
2021-05-03	24.98	24.057	26.085	25.827	25.2372
2021-05-04	25.128	24.041	25.996	25.542	25.1767
2021-05-05	25.211	24.008	25.879	25.646	25.186
2021-05-06	25.382	24.16	25.944	25.805	25.3227
2021-05-07	25.217	24.048	25.806	25.678	25.1872
2021-05-08	25.159	23.976	25.768	25.214	25.0292
2021-05-09	25.209	23.949	25.746	25.309	25.0532
2021-05-10	25.155	23.887	25.782	25.259	25.0207
2021-05-11	25.023	23.798	25.594	25.305	24.93
2021-05-12	23.62	22.213	24.452	24.166	23.6127
2021-05-13	24.014	22.656	24.953	24.748	24.0928
2021-05-14	24.811	23.514	25.881	25.3	24.8765
2021-05-15	25.57	23.941	26.161	25.283	25.2387
2021-05-16	24.889	23.563	26.044	25.292	24.947
2021-05-17	22.022	20.925	23.008	22.37	22.0813
2021-05-18	21.603	20.897	22.052	21.678	21.5575
2021-05-19	24.919	23.831	25.137	24.591	24.6195
2021-05-20	25.519	24.357	25.645	25.071	25.148
2021-05-21	25.538	24.395	25.74	25.099	25.193
2021-05-22	25.394	24.253	25.704	24.966	25.0793
2021-05-23	25.353	24.216	25.635	24.924	25.032
2021-05-24	24.827	23.765	25.013	24.355	24.49
2021-05-25	24.74	23.711	24.631	24.102	24.296
2021-05-26	25.232	24.068	25.291	24.611	24.8005
2021-05-27	23.758	22.75	25	23.667	23.7937
2021-05-28	25.129	24.429	27.743	25.801	25.7755
2021-05-29	25.397	24.574	27.992	26.037	26
2021-05-30	25.413	24.642	27.938	26.096	26.0222
2021-05-31	25.322	24.174	27.043	25.048	25.3967
2021-06-01	25.194	23.94	26.658	24.682	25.1185
2021-06-02	25.209	24	26.719	24.791	25.1797
2021-06-03	24.824	23.738	26.465	24.691	24.9295
2021-06-04	25.027	23.951	26.518	24.761	25.0643
2021-06-05	25.102	24.004	26.468	24.872	25.1115
2021-06-06	24.674	23.593	25.124	24.522	24.4782
2021-06-07	23.827	22.673	24.83	23.152	23.6205
2021-06-08	23.799	22.959	24.639	23.472	23.7172
2021-06-09	23.973	23.105	24.524	23.582	23.796
2021-06-10	23.808	22.912	24.472	23.504	23.674
2021-06-11	24.485	23.678	25.236	24.246	24.4112
2021-06-12	25.137	24.256	25.637	24.717	24.9367
2021-06-13	25.102	24.063	25.57	24.631	24.8415
2021-06-14	25.157	24.187	25.619	24.715	24.9195

## Sheet: Air humidity
	Air humid
Date	inAirHumid_1	inAirHumid_2	inAirHumid_3	inAirHumid_4	avg. in AirHumid			Air Humidity
	%	%	%	%	%			30 (DAT)	60 (DAT)	90 (DAT)
	1st sensor	2nd sensor	3rd sensor	4th sensor			Average	83.092	85.5529	83.7678
2021-01-18	76.048	70.383	69.981	5.139	55.3877		Max.	90.678	94.5875	94.5875
2021-01-19	75.667	70.125	69.739	5.008	55.1348		Min.	73.6227	73.6227	72.3255
2021-01-20	75.248	69.755	69.226	4.988	54.8042		Stde	3.91415	5.05812	5.59356
2021-01-21	73.621	68.738	67.812	5.087	53.8145
2021-01-22	74.402	69.51	68.282	5.029	54.3058
2021-01-23	74.159	69.215	68.024	5.019	54.1043
2021-01-24	74.115	69.23	67.92	4.975	54.06
2021-01-25	74.405	69.702	68.368	38.68	62.7888
2021-01-26	73.96	69.268	67.811	64.341	68.845
2021-01-27	74.032	69.333	67.828	64.543	68.934
2021-01-28	74.087	69.413	67.993	64.667	69.04
2021-01-29	73.764	69.213	67.671	64.255	68.7257
2021-01-30	73.456	68.982	67.522	64.227	68.5468
2021-01-31	73.576	69.173	67.589	64.304	68.6605
2021-02-01	73.166	68.755	67.245	63.939	68.2763
2021-02-02	72.591	68.203	66.461	63.183	67.6095
2021-02-03	73.052	68.724	66.997	63.723	68.124
2021-02-04	73.273	69.108	67.336	64.074	68.4477
2021-02-05	74.756	70.406	68.54	65.63	69.833
2021-02-06	74.388	70.176	68.367	65.763	69.6735
2021-02-07	74.045	69.795	67.904	65.326	69.2675
2021-02-08	75.917	71.668	69.828	67.261	71.1685
2021-02-09	77.131	73.04	71.002	68.447	72.405
2021-02-10	68.337	68.61	66.743	64.088	66.9445
2021-02-11	67.578	67.76	66.284	63.318	66.235
2021-02-12	73.965	71.057	69.875	66.7	70.3992
2021-02-13	74.375	71.189	70.141	66.909	70.6535
2021-02-14	74.53	71.289	70.38	67.203	70.8505
2021-02-15	75.693	72.578	71.389	68.103	71.9408
2021-02-16	74.183	71.119	69.908	66.651	70.4653
2021-02-17	81.509	77.893	74.883	70.855	76.285
2021-02-18	84.523	79.837	76.232	71.487	78.0198
2021-02-19	80.592	77.69	74.882	71.168	76.083
2021-02-20	76.372	74.634	73.234	70.697	73.7343
2021-02-21	76.229	74.502	73.285	70.824	73.71
2021-02-22	75.907	74.256	73.316	71.012	73.6227
2021-02-23	76.336	74.736	74.034	71.857	74.2407
2021-02-24	78.084	76.555	75.843	73.563	76.0113
2021-02-25	78.683	77.357	76.514	74.309	76.7158
2021-02-26	78.865	77.522	76.9	74.571	76.9645
2021-02-27	79.404	78.359	77.295	75.165	77.5558
2021-02-28	79.766	78.87	77.838	75.755	78.0573
2021-03-01	80.033	79.45	78.213	76.111	78.4518
2021-03-02	80.438	80.197	78.885	76.973	79.1232
2021-03-03	80.736	80.734	79.353	77.826	79.6623
2021-03-04	80.905	81.199	79.555	78.569	80.057
2021-03-05	81.465	82.097	80.365	79.883	80.9525
2021-03-06	81.683	82.491	80.906	81.248	81.582
2021-03-07	81.785	82.863	81.132	82.352	82.033
2021-03-08	81.962	83.204	81.359	83.476	82.5002
2021-03-09	81.912	83.322	81.239	84.524	82.7493
2021-03-10	81.969	83.373	81.6	85.001	82.9857
2021-03-11	82.406	83.925	82.145	85.947	83.6058
2021-03-12	82.048	83.281	81.891	85.148	83.092
2021-03-13	82.871	84.409	82.755	87.225	84.315
2021-03-14	82.73	82.599	81.433	84.523	82.8212
2021-03-15	79.987	81.942	79.572	81.994	80.8738
2021-03-16	81.374	83.236	79.708	81.964	81.5705
2021-03-17	81.351	82.611	78.401	80.637	80.75
2021-03-18	81.279	82.478	78.419	80.181	80.5892
2021-03-19	81.46	82.665	78.657	80.326	80.777
2021-03-20	81.827	83.148	79.274	81.016	81.3162
2021-03-21	82.384	83.773	79.861	81.677	81.9237
2021-03-22	82.35	83.979	80.443	82.21	82.2455
2021-03-23	82.558	84.069	80.63	82.313	82.3925
2021-03-24	82.628	84.216	80.644	82.656	82.536
2021-03-25	82.73	84.174	80.934	82.779	82.6542
2021-03-26	82.844	84.46	81.433	82.795	82.883
2021-03-27	83.542	85.198	82.289	83.63	83.6647
2021-03-28	83.817	85.579	82.599	83.839	83.9585
2021-03-29	83.716	85.565	82.693	83.945	83.9797
2021-03-30	84.221	86.158	83.404	84.927	84.6775
2021-03-31	84.596	86.617	83.942	86.085	85.31
2021-04-01	85.327	87.479	85.29	87.529	86.4062
2021-04-02	84.728	86.571	84.839	86.402	85.635
2021-04-03	87.83	90.37	88.218	89.19	88.902
2021-04-04	88.978	90.954	88.787	89.123	89.4605
2021-04-05	88.604	91.365	89.206	89.68	89.7138
2021-04-06	89.224	92.058	89.621	89.859	90.1905
2021-04-07	89.617	92.496	90.185	90.414	90.678
2021-04-08	86.9	89.99	84.698	88.179	87.4417
2021-04-09	84.815	87.474	81.735	85.35	84.8435
2021-04-10	84.855	87.325	80.716	82.589	83.8713
2021-04-11	85.624	87.968	80.936	83.002	84.3825
2021-04-12	86.258	88.35	81.274	83.571	84.8632
2021-04-13	86.691	88.76	81.446	84.447	85.336
2021-04-14	87.867	89.724	82.233	86.034	86.4645
2021-04-15	88.95	90.908	82.775	86.978	87.4028
2021-04-16	89.595	91.492	83.016	87.108	87.8028
2021-04-17	90.312	91.589	83.228	85.79	87.7298
2021-04-18	91.123	91.749	83.55	84.538	87.74
2021-04-19	90.389	93.396	84.173	84.766	88.181
2021-04-20	88.871	92.568	84.289	84.505	87.5583
2021-04-21	89.673	90.882	85.823	85.496	87.9685
2021-04-22	90.108	90.647	85.816	85.153	87.931
2021-04-23	90.864	91.105	86.211	84.89	88.2675
2021-04-24	92.172	92.163	87.14	85.19	89.1662
2021-04-25	92.858	92.158	86.844	85.645	89.3762
2021-04-26	93.17	92.641	87.342	85.983	89.784
2021-04-27	94.656	93.372	88.026	86.888	90.7355
2021-04-28	95.987	93.955	88.476	87.988	91.6015
2021-04-29	97.391	94.291	89.273	88.312	92.3168
2021-04-30	96.462	93.515	87.41	88.185	91.393
2021-05-01	96.936	94.322	87.515	88.322	91.7738
2021-05-02	97.707	94.787	88.057	89.262	92.4532
2021-05-03	97.728	94.854	88.521	91.438	93.1352
2021-05-04	97.047	94.744	88.722	92.832	93.3362
2021-05-05	96.049	94.769	89.419	92.066	93.0757
2021-05-06	96.061	95.223	89.536	91.646	93.1165
2021-05-07	96.938	96.172	89.686	90.971	93.4418
2021-05-08	97.415	96.446	89.929	93.742	94.383
2021-05-09	98.001	96.525	90.306	93.518	94.5875
2021-05-10	98.019	96.767	89.979	93.518	94.5708
2021-05-11	96.499	95.548	88.627	91.109	92.9457
2021-05-12	94.919	96.229	86.014	87.915	91.2692
2021-05-13	94.682	95.771	82.973	82.586	89.003
2021-05-14	94.143	94.653	81.373	81.477	87.9115
2021-05-15	89.843	92.047	78.83	80.293	85.2532
2021-05-16	93.22	93.39	79.388	80.018	86.504
2021-05-17	86.215	90.293	77.437	77.619	82.891
2021-05-18	81.397	87.209	80.092	79.77	82.117
2021-05-19	77.289	79.323	76.38	75.574	77.1415
2021-05-20	73.233	75.389	72.647	71.925	73.2985
2021-05-21	74.435	76.606	73.573	73.185	74.4497
2021-05-22	76.597	79.051	75.524	75.671	76.7108
2021-05-23	76.598	79.13	75.658	75.749	76.7837
2021-05-24	80.182	82.206	80.5	79.713	80.6502
2021-05-25	80.953	82.959	82.733	81.155	81.95
2021-05-26	76.818	79.3	76.426	76.309	77.2132
2021-05-27	77.313	79.76	72.782	75.425	76.32
2021-05-28	75.257	76.904	66.36	71.304	72.4563
2021-05-29	74.966	77.085	66.143	71.219	72.3533
2021-05-30	74.875	77.012	66.285	71.13	72.3255
2021-05-31	77.527	80.297	70.593	75.924	76.0853
2021-06-01	79.462	82.412	72.987	78.336	78.2993
2021-06-02	80.408	82.891	73.685	78.887	78.9677
2021-06-03	82.184	84.142	74.817	79.498	80.1602
2021-06-04	81.367	83.466	74.647	79.373	79.7133
2021-06-05	81.832	83.944	75.191	79.414	80.0953
2021-06-06	80.412	83.929	76.014	79.001	79.839
2021-06-07	79.721	83.838	74.822	79.875	79.564
2021-06-08	80.494	83.947	76.166	79.262	79.9673
2021-06-09	81.628	84.628	77.894	80.176	81.0815
2021-06-10	81.406	84.512	77.083	79.847	80.712
2021-06-11	82.702	85.621	77.695	80.406	81.606
2021-06-12	81.667	85.547	77.571	80.009	81.1985
2021-06-13	81.543	87.158	77.455	79.994	81.5375
2021-06-14	81.567	85.683	77.511	79.916	81.1693

## Sheet: CO2 concentration
	CO2
Date	inCO2Dens_1	inCO2Dens_2	inCO2Dens_3	inCO2Dens_4	avg. CO2			CO2 concentration
	ppm	ppm	ppm	ppm	ppm			30 (DAT)	60 (DAT)	90 (DAT)
	1st sensor	2nd sensor	3rd sensor	4th sensor			Average	912.261	953.925	961.38
2021-01-18	1122.14	892.166	972.92	1141.81	1032.26		Max.	1135.81	1294.77	1294.77
2021-01-19	1070.77	860.197	918.567	1102.95	988.123		Min.	222.719	222.719	222.719
2021-01-20	986.339	786.491	847.862	1033.25	913.485		Stde	247.919	214.883	188.731
2021-01-21	1057.96	848.63	923.187	1099.62	982.35
2021-01-22	977.401	774.125	847.976	1018.2	904.425
2021-01-23	982.851	775.37	827.36	1026.71	903.072
2021-01-24	985.516	780.048	838.74	1031.56	908.967
2021-01-25	979.145	782.211	869.737	1027.19	914.572
2021-01-26	984.955	790.246	887.848	1042.93	926.496
2021-01-27	989.104	789.01	887.803	1038.86	926.194
2021-01-28	978.824	785.007	878.433	1032.04	918.577
2021-01-29	979.775	785.834	876	1027.41	917.255
2021-01-30	988.37	784.474	882.55	1026.73	920.53
2021-01-31	996.785	793.965	890.779	1042.82	931.087
2021-02-01	993.104	793.865	888.952	1033.12	927.26
2021-02-02	1025.11	827.01	918.74	1065.75	959.153
2021-02-03	1096.24	891.377	983.419	1135.01	1026.51
2021-02-04	1107.99	901.249	997.294	1146.55	1038.27
2021-02-05	1103.89	889.356	993.329	1142.88	1032.36
2021-02-06	1102.55	891.239	992.17	1146.2	1033.04
2021-02-07	1089.74	883.453	981.401	1132.87	1021.87
2021-02-08	1094.49	882.346	978.81	1139.24	1023.72
2021-02-09	1098.5	878.616	987.889	1142.49	1026.87
2021-02-10	1041.18	832.464	948.567	1096.88	979.774
2021-02-11	980.173	786.948	889.028	1048.56	926.177
2021-02-12	1087.2	871.256	981.526	1140.92	1020.23
2021-02-13	1088.15	868.855	977.55	1136.8	1017.84
2021-02-14	1089.13	860.36	980.443	1127.62	1014.39
2021-02-15	1445.11	1184.86	1327.62	1466.72	1356.08
2021-02-16	1239.5	992.633	1119.02	1261.17	1153.08
2021-02-17	1114.51	890.377	1003.6	1146.92	1038.85
2021-02-18	1104.06	875.218	995.118	1130.16	1026.14
2021-02-19	1159.38	908.533	1046.99	1175.05	1072.49
2021-02-20	1113.03	877.592	1008.43	1129.46	1032.13
2021-02-21	1109.97	877.277	1006.88	1127.21	1030.33
2021-02-22	1133.66	904.834	1031.5	1148.63	1054.66
2021-02-23	1118.73	900.218	1019.99	1130.17	1042.28
2021-02-24	1110.41	889.599	1011.96	1113.84	1031.45
2021-02-25	1163.41	933.294	1062.91	1165.07	1081.17
2021-02-26	1149.92	927.45	1056.75	1151.41	1071.38
2021-02-27	1137.82	914.09	1047.36	1141.38	1060.17
2021-02-28	1120.44	898.09	1032.13	1119.66	1042.58
2021-03-01	1111.61	888.478	1024	1114.38	1034.62
2021-03-02	1122.05	893.374	1036.28	1124.67	1044.09
2021-03-03	1122.16	891.775	1039.47	1118	1042.85
2021-03-04	1122.25	893.17	1040.34	1112.28	1042.01
2021-03-05	1129.02	895.917	1049.74	1123.27	1049.49
2021-03-06	1122.38	889.131	1045.41	1119.75	1044.17
2021-03-07	1119.1	888.021	1041.89	1113.22	1040.56
2021-03-08	1121.74	890.221	1046.53	1109.75	1042.06
2021-03-09	1082.06	849.782	1010.15	1076.5	1004.62
2021-03-10	1062.56	829.779	989.792	1049.5	982.907
2021-03-11	1046.78	812.512	970.522	1032.51	965.58
2021-03-12	828.599	620.588	764.55	826.246	759.996
2021-03-13	1111.07	873	1040.04	1090.37	1028.62
2021-03-14	1122.34	867.578	1056.88	1095.24	1035.51
2021-03-15	1165.69	887.016	1087.08	1084.99	1056.19
2021-03-16	1246.28	964.017	1168.05	1164.88	1135.81
2021-03-17	1080.26	826.266	977.495	1025.91	977.482
2021-03-18	1081.17	838.277	932.633	1040.69	973.193
2021-03-19	1078.11	843.257	993.007	1049.4	990.943
2021-03-20	1079.97	845.516	990.453	1057.78	993.429
2021-03-21	1080.4	840.806	991.09	1067.7	995
2021-03-22	1137.96	887.616	1043.72	1123.64	1048.23
2021-03-23	1091.87	845.644	999.99	1081.25	1004.69
2021-03-24	1093.47	853.685	1001.28	1081	1007.36
2021-03-25	1092.36	845.322	1004.58	1075.55	1004.45
2021-03-26	1103.91	852.152	1014.93	1086.38	1014.34
2021-03-27	1104.19	851.927	1017.45	1088.13	1015.43
2021-03-28	1098.97	855.882	1014.11	1076.42	1011.35
2021-03-29	1107.32	860.221	1021.01	1083.03	1017.9
2021-03-30	1096.81	856.1	1013.12	1081.19	1011.81
2021-03-31	822.035	618.46	745.913	826.578	753.246
2021-04-01	417.471	265.374	358.606	442.152	370.901
2021-04-02	421.855	267.799	360.789	442.848	373.323
2021-04-03	285.567	165.941	247.585	334.038	258.283
2021-04-04	429.133	276.84	373.983	448.481	382.109
2021-04-05	358.869	215.159	310.592	364.131	312.188
2021-04-06	284.706	154.612	241.955	304.391	246.416
2021-04-07	255.443	133.945	218.069	283.419	222.719
2021-04-08	570.377	377.394	494.709	534.571	494.263
2021-04-09	842.232	606.505	756.941	781.862	746.885
2021-04-10	1103.09	830.346	1002.53	1023.37	989.836
2021-04-11	1104.57	835.872	1005.14	1041.88	996.864
2021-04-12	1100.78	844.917	996.972	1046.22	997.222
2021-04-13	1086.87	834.502	985.709	1034.07	985.287
2021-04-14	1105.56	847.329	1000.97	1052.8	1001.67
2021-04-15	1118.36	862.682	1012.05	1061.19	1013.57
2021-04-16	1108.52	841.156	1003.97	1059.11	1003.19
2021-04-17	1101.05	832.772	995.81	1045.77	993.851
2021-04-18	1114.81	841.796	1005.04	1057.4	1004.76
2021-04-19	1206.71	916.792	1113.62	1138.66	1093.95
2021-04-20	1175.22	894.093	1096.09	1116.14	1070.39
2021-04-21	1104.19	833.339	1030.51	1058.14	1006.54
2021-04-22	1115.26	840.028	1041.66	1056.97	1013.48
2021-04-23	1118.35	843.325	1046.47	1063.15	1017.82
2021-04-24	1125.68	851.412	1058.26	1072.45	1026.95
2021-04-25	1118.92	840.99	1053.78	1068.83	1020.63
2021-04-26	1112.93	839.512	1055.56	1059.68	1016.92
2021-04-27	1120.01	841.256	1053.96	1060.98	1019.05
2021-04-28	1120.43	839.851	1049.13	1055.92	1016.33
2021-04-29	1145	858.837	1075.88	1077.42	1039.28
2021-04-30	1110.86	829.979	1053.41	1028.39	1005.66
2021-05-01	1121.43	831.183	1053.63	1039.51	1011.44
2021-05-02	1128.98	845.429	1063.17	1044.75	1020.58
2021-05-03	1128.25	849.64	1064.23	1038.07	1020.05
2021-05-04	1126.17	852.557	1066.87	1046.09	1022.92
2021-05-05	1107.07	835.851	1056.79	1043.26	1010.74
2021-05-06	1116.4	847.36	1065.18	1045.39	1018.58
2021-05-07	1126	856.893	1074.18	1048.43	1026.38
2021-05-08	1119.88	847.484	1070.33	1040.58	1019.57
2021-05-09	1129.34	849.803	1082.99	1045.89	1027
2021-05-10	1123.01	848.979	1079.84	1053.23	1026.27
2021-05-11	1100.83	848.903	1074.69	1050.04	1018.62
2021-05-12	1303.93	1024.09	1269.93	1228.19	1206.53
2021-05-13	1273.93	1003.94	1231.6	1210.61	1180.02
2021-05-14	1094.86	841.042	1020.5	1037.04	998.362
2021-05-15	1052.09	810.585	984.263	1004.04	962.743
2021-05-16	1043.43	818.626	986.529	1019.76	967.086
2021-05-17	1405.7	1119.53	1315.39	1338.46	1294.77
2021-05-18	1374.72	1062.33	1258.66	1285.55	1245.31
2021-05-19	1108.1	845.941	1019.07	1065.97	1009.77
2021-05-20	1031.91	800.917	957.557	1030.89	955.318
2021-05-21	1045.48	836.782	987.291	1072.43	985.496
2021-05-22	1012.84	822.619	963.367	1060.89	964.93
2021-05-23	1005.87	823.83	956.104	1059.31	961.278
2021-05-24	1056.6	865.875	1003.47	1101.73	1006.92
2021-05-25	1109.43	910.837	1062.86	1153.84	1059.24
2021-05-26	1014.03	814.291	963.118	1047.58	959.756
2021-05-27	1077.73	881.74	1032.73	1121.08	1028.32
2021-05-28	1032.01	837.713	969.498	1080.8	980.006
2021-05-29	1007.16	812.727	942.291	1058.86	955.258
2021-05-30	1006.13	804.927	936.27	1061.08	952.102
2021-05-31	1006.44	806.834	932.038	1072.59	954.474
2021-06-01	1012.95	812.509	943.066	1071.29	959.955
2021-06-02	1010.9	804.135	937.692	1060.51	953.308
2021-06-03	1008.47	802.595	928.727	1054.34	948.534
2021-06-04	1053.42	840.82	974.114	1084.92	988.318
2021-06-05	1008.47	794.917	926.796	1046.34	944.132
2021-06-06	1091.42	809.837	952.862	1053.84	976.991
2021-06-07	1037.87	810.878	962.221	1044.88	963.961
2021-06-08	1017.5	805.792	950.623	1034.82	952.182
2021-06-09	1054.49	824.54	959.564	1057.49	974.022
2021-06-10	1054.89	825.875	958.509	1059.36	974.658
2021-06-11	1070.56	842.408	982.692	1079.87	993.881
2021-06-12	1019.03	804.408	943.218	1042.26	952.23
2021-06-13	1009.06	802.478	911.121	1047.41	942.519
2021-06-14	1078.22	854.533	1002.64	1102.61	1009.5

## Sheet: Wind speed
	Windspeed
Date	inWindSpeed-1	inWindSpeed_2	inWindSpeed_3	inWindSpeed_4	avg. Windspeed			Wind speed
	m/s	m/s	m/s	m/s	m/s			30 (DAT)	60 (DAT)	90 (DAT)
	1st sensor	2nd sensor	3rd sensor	4th sensor			Average	0.538121	0.462985	0.440171
2021-01-18	0.191	0.426	0.393	0.415	0.35625		Max.	1.26475	1.26475	1.26475
2021-01-19	0.187	0.428	0.402	0.403	0.355		Min.	0.39475	0.1955	0.1955
2021-01-20	0.19	0.442	0.396	0.397	0.35625		Stde	0.122566	0.151394	0.139557
2021-01-21	0.236	0.441	0.392	0.413	0.3705
2021-01-22	0.236	0.432	0.392	0.413	0.36825
2021-01-23	0.236	0.45	0.397	0.423	0.3765
2021-01-24	0.233	0.449	0.4	0.425	0.37675
2021-01-25	0.231	0.449	0.387	0.564	0.40775
2021-01-26	0.235	0.461	0.395	0.671	0.4405
2021-01-27	0.239	0.453	0.386	0.675	0.43825
2021-01-28	0.241	0.46	0.384	0.677	0.4405
2021-01-29	0.236	0.457	0.391	0.678	0.4405
2021-01-30	0.234	0.448	0.392	0.674	0.437
2021-01-31	0.234	0.459	0.389	0.679	0.44025
2021-02-01	0.233	0.453	0.374	0.677	0.43425
2021-02-02	0.24	0.474	0.389	0.668	0.44275
2021-02-03	0.238	0.459	0.378	0.666	0.43525
2021-02-04	0.24	0.483	0.383	0.659	0.44125
2021-02-05	0.24	0.48	0.376	0.681	0.44425
2021-02-06	0.241	0.475	0.365	0.715	0.449
2021-02-07	0.244	0.47	0.365	0.711	0.4475
2021-02-08	0.241	0.478	0.358	0.713	0.4475
2021-02-09	0.248	0.485	0.354	0.709	0.449
2021-02-10	0.306	0.492	0.374	0.703	0.46875
2021-02-11	0.518	0.577	0.527	0.678	0.575
2021-02-12	0.638	0.707	0.641	0.663	0.66225
2021-02-13	0.644	0.695	0.638	0.658	0.65875
2021-02-14	0.647	0.697	0.66	0.658	0.6655
2021-02-15	0.649	0.752	0.644	0.51	0.63875
2021-02-16	0.643	0.824	0.594	0.413	0.6185
2021-02-17	0.646	0.844	0.586	0.4	0.619
2021-02-18	0.639	0.872	0.563	0.389	0.61575
2021-02-19	0.68	0.882	0.567	0.397	0.6315
2021-02-20	0.668	0.891	0.51	0.411	0.62
2021-02-21	0.667	0.893	0.509	0.41	0.61975
2021-02-22	0.648	0.876	0.507	0.411	0.6105
2021-02-23	0.642	0.873	0.507	0.412	0.6085
2021-02-24	0.644	0.865	0.509	0.41	0.607
2021-02-25	0.65	0.859	0.515	0.408	0.608
2021-02-26	0.652	0.858	0.515	0.414	0.60975
2021-02-27	0.658	0.845	0.554	0.417	0.6185
2021-02-28	0.653	0.85	0.56	0.428	0.62275
2021-03-01	0.637	0.849	0.591	0.447	0.631
2021-03-02	0.649	0.85	0.602	0.466	0.64175
2021-03-03	0.659	0.84	0.584	0.485	0.642
2021-03-04	0.655	0.833	0.575	0.509	0.643
2021-03-05	0.635	0.835	0.55	0.544	0.641
2021-03-06	0.632	3.337	0.521	0.569	1.26475
2021-03-07	0.623	0.846	0.505	0.607	0.64525
2021-03-08	0.611	0.838	0.435	0.636	0.63
2021-03-09	0.621	0.835	0.41	0.674	0.635
2021-03-10	0.601	0.834	0.419	0.672	0.6315
2021-03-11	0.611	0.846	0.406	0.629	0.623
2021-03-12	0.609	0.84	0.414	0.364	0.55675
2021-03-13	0.607	0.835	0.4	0.274	0.529
2021-03-14
2021-03-15	0.563	0.83	0.384	0.25	0.50675
2021-03-16	0.605	0.82	0.396	0.25	0.51775
2021-03-17	0.642	0.772	0.39	0.248	0.513
2021-03-18	0.624	0.749	0.388	0.195	0.489
2021-03-19	0.619	0.738	0.395	0.195	0.48675
2021-03-20	0.624	0.743	0.394	0.191	0.488
2021-03-21	0.616	0.736	0.387	0.183	0.4805
2021-03-22	0.588	0.769	0.387	0.174	0.4795
2021-03-23	0.584	0.816	0.379	0.158	0.48425
2021-03-24	0.554	0.827	0.387	0.123	0.47275
2021-03-25	0.525	0.821	0.388	0.112	0.4615
2021-03-26	0.528	0.83	0.41	0.103	0.46775
2021-03-27	0.516	0.834	0.409	0.093	0.463
2021-03-28	0.52	0.838	0.4	0.093	0.46275
2021-03-29	0.524	0.826	0.415	0.085	0.4625
2021-03-30	0.553	0.807	0.419	0.075	0.4635
2021-03-31	0.531	0.799	0.422	0.073	0.45625
2021-04-01	0.519	0.781	0.423	0.079	0.4505
2021-04-02	0.52	0.777	0.415	0.077	0.44725
2021-04-03	0.536	0.779	0.422	0.077	0.4535
2021-04-04	0.557	0.775	0.45	0.071	0.46325
2021-04-05	0.591	0.763	0.425	0.074	0.46325
2021-04-06	0.572	0.755	0.448	0.074	0.46225
2021-04-07	0.601	0.742	0.447	0.077	0.46675
2021-04-08	0.583	0.737	0.438	0.12	0.4695
2021-04-09	0.591	0.73	0.469	0.118	0.477
2021-04-10	0.668	0.722	0.484	0.135	0.50225
2021-04-11	0.667	0.711	0.476	0.133	0.49675
2021-04-12	0.678	0.706	0.468	0.134	0.4965
2021-04-13	0.699	0.7	0.504	0.182	0.52125
2021-04-14	0.683	0.698	0.487	0.215	0.52075
2021-04-15	0.651	0.701	0.483	0.199	0.5085
2021-04-16	0.607	0.722	0.461	0.143	0.48325
2021-04-17	0.533	0.752	0.457	0.108	0.4625
2021-04-18	0.443	0.777	0.454	0.088	0.4405
2021-04-19	0.447	0.655	0.396	0.081	0.39475
2021-04-20	0.424	0.635	0.343	0.077	0.36975
2021-04-21	0.344	0.795	0.359	0.074	0.393
2021-04-22	0.298	0.796	0.343	0.067	0.376
2021-04-23	0.268	0.788	0.331	0.074	0.36525
2021-04-24	0.252	0.78	0.307	0.074	0.35325
2021-04-25	0.253	0.769	0.288	0.066	0.344
2021-04-26	0.293	0.777	0.29	0.07	0.3575
2021-04-27	0.292	0.773	0.317	0.071	0.36325
2021-04-28	0.302	0.753	0.324	0.065	0.361
2021-04-29	0.347	0.75	0.324	0.067	0.372
2021-04-30	0.305	0.743	0.341	0.069	0.3645
2021-05-01	0.358	0.737	0.342	0.063	0.375
2021-05-02	0.307	0.721	0.345	0.454	0.45675
2021-05-03	0.22	0.716	0.342	0.079	0.33925
2021-05-04	0.161	0.688	0.352	0.099	0.325
2021-05-05	0.121	0.652	0.35	0.1	0.30575
2021-05-06	0.128	0.593	0.356	0.111	0.297
2021-05-07	0.12	0.485	0.356	0.086	0.26175
2021-05-08	0.097	0.484	0.359	0.121	0.26525
2021-05-09	0.087	0.564	0.36	0.105	0.279
2021-05-10	0.087	0.543	0.36	0.122	0.278
2021-05-11	0.097	0.404	0.357	0.132	0.2475
2021-05-12	0.075	0.29	0.337	0.14	0.2105
2021-05-13	0.084	0.292	0.349	0.18	0.22625
2021-05-14	0.102	0.286	0.294	0.12	0.2005
2021-05-15	0.154	0.265	0.269	0.117	0.20125
2021-05-16	0.11	0.264	0.289	0.119	0.1955
2021-05-17	0.354	0.292	0.305	0.138	0.27225
2021-05-18	0.545	0.452	0.31	0.156	0.36575
2021-05-19	0.352	0.681	0.262	0.162	0.36425
2021-05-20	0.371	0.688	0.272	0.157	0.372
2021-05-21	0.378	0.689	0.258	0.165	0.3725
2021-05-22	0.393	0.693	0.244	0.162	0.373
2021-05-23	0.405	0.699	0.238	0.152	0.3735
2021-05-24	0.364	0.712	0.246	0.17	0.373
2021-05-25	0.366	0.714	0.275	0.185	0.385
2021-05-26	0.382	0.712	0.328	0.202	0.406
2021-05-27	0.427	0.684	0.327	0.221	0.41475
2021-05-28	0.527	0.708	0.256	0.24	0.43275
2021-05-29	0.523	0.718	0.254	0.242	0.43425
2021-05-30	0.55	0.708	0.257	0.234	0.43725
2021-05-31	0.407	0.732	0.275	0.241	0.41375
2021-06-01	0.357	0.75	0.287	0.239	0.40825
2021-06-02	0.335	0.763	0.277	0.244	0.40475
2021-06-03	0.32	0.786	0.277	0.237	0.405
2021-06-04	0.334	0.755	0.276	0.224	0.39725
2021-06-05	0.308	0.73	0.281	0.235	0.3885
2021-06-06
2021-06-07	0.322	0.553	0.298	0.199	0.343
2021-06-08	0.336	0.461	0.32	0.201	0.3295
2021-06-09	0.284	0.458	0.348	0.19	0.32
2021-06-10	0.285	0.428	0.347	0.167	0.30675
2021-06-11	0.261	0.393	0.355	0.158	0.29175
2021-06-12	0.282	0.361	0.368	0.162	0.29325
2021-06-13	0.279	0.251	0.371	0.157	0.2645
2021-06-14	0.273	0.389	0.377	0.153	0.298
